# Supplementary material for: A multi-omics data analysis workflow packaged as a FAIR Digital Object
Source: Gigascience. 2024 Jan 13;13:giad115. doi: 10.1093/gigascience/giad115 (PMC10787363; doi:10.1093/gigascience/giad115)
Supplement: giad115_Supplemental_Files [file giad115_supplemental_files.zip]

Archive with 10 entries (10 files):
- Additional File 1.html
- Additional File 10.pdf
- Additional File 2.html
- Additional File 3.html
- Additional File 4.html
- Additional File 5.xlsx
- Additional File 6.xlsx
- Additional File 7.html
- Additional File 8.html
- Additional File 9.html
