# Supplementary material for: A multi-omics data analysis workflow packaged as a FAIR Digital Object
Source: Gigascience. 2024 Jan 13;13:giad115. doi: 10.1093/gigascience/giad115 (PMC10787363; doi:10.1093/gigascience/giad115)
Supplement: giad115_Supplemental_Files [file giad115_supplemental_files.zip › Additional File 5.xlsx]

## Sheet: NTR_factor1
Trait	Odds Ratio	p Value	DMC	Background
glucocorticoid exposure	69.85	9.67e-55	20	3468
primary Sjögren's Syndrome (pSS)	17458	2.54e-11	6	3526
systemic lupus erythematosus (SLE)	9162	2.50e-9	7	7848
infertility	9574	2.63e-7	5	5281

## Sheet: NTR_factor2
Trait	Odds Ratio	p Value	DMC	Background
myopia	48123	3.13e-42	5	1541
polycystic ovary syndrome (PCOS)	114515	2.13e-22	3	137
gestational diabetes mellitus	12737	2.61e-21	7	6599
Behcet's disease	12874	1.96e-16	6	4364
infertility	10095	2.99e-13	6	5281
rheumatoid arthritis (RA)	10753	3.71e-13	6	4602
hormone therapy	31.78	3.91e-11	1	526
cocaine and crack dependents	48209	3.20e-10	2	185
Coffin–Siris syndrome (CSS)	32109	6.28e-8	2	268
fruit consumption	15.55	4.01e-6	1	739
dilated cardiomyopathy (DCM)	9487	4.08e-6	4	1854
major depression disorder	14586	2.09e-4	2	509
smoking	2649	6.90e-4	5	20798
glucocorticoid exposure	4562	1.27e-3	2	3468
follicular thyroid carcinoma	3228	8.05e-3	2	5575

## Sheet: NTR_factor3
Trait	Odds Ratio	p Value	DMC	Background
No matching records found

## Sheet: NTR_factor4
Trait	Odds Ratio	p Value	DMC	Background
follicular thyroid carcinoma	37909	1.54e-40	18	5575
thyroid lesion	61671	4.61e-28	10	1753
prostate cancer	22143	3.49e-26	14	7047
aging	7481	1.59e-23	23	31184
smoking	6767	1.54e-15	16	20798
Kabuki syndrome (KS)	26999	1.66e-11	5	1891
oral squamous cell carcinoma (OSCC)	6466	4.51e-11	9	14095
Claes-Jensen syndrome	38591	1.03e-10	4	1050
nasopharyngeal carcinoma	37934	1.18e-10	4	1068
ancestry	8118	1.27e-10	9	10618
adrenocortical carcinoma	29662	7.89e-10	4	1364
household socioeconomic status in childhood	48533	5.61e-9	3	620
Klinefelter syndrome	111896	7.72e-8	2	179
colorectal cancer	7.43	2.76e-7	6	8207
colorectal laterally spreading tumor	7395	2.89e-7	6	8245
asthma	4617	1.94e-6	8	13639
puberty	44685	2.80e-6	2	445
responses to PD-1/PD-L1 inhibition blockade	472863	1.08e-5	1	22
renal clear cell carcinoma survival	448.64	1.18e-5	1	23
neurodevelopmental presentations and congenital anomalies (ND/CAs)	23159	3.59e-5	2	856
alcohol use disorder (AUD)	227973	4.22e-5	1	44
maternal cadmium exposure	213166	4.80e-5	1	47
maternal smoking	6495	5.83e-5	4	6153
myalgic encephalomyelitis/chronic fatigue syndrome	6144	8.51e-5	4	6500
Werner syndrome	18204	9.01e-5	2	1088
primary Sjögren's Syndrome (pSS)	8461	1.15e-4	3	3526
perinatally-acquired HIV	15118	1.82e-4	2	1309
confined placental trisomy 16 mosaicism	99088	2.13e-4	1	100
psoriasis	7201	2.71e-4	3	4138
systemic lupus erythematosus (SLE)	5073	3.03e-4	4	7848
gender	3188	5.19e-4	6	15433
hepatocellular carcinoma (HCC)	4624	5.52e-4	4	8598
placental microbes	11047	5.88e-4	2	1789
alcohol consumption	10883	6.22e-4	2	1816
cystic fibrosis	56665	6.37e-4	1	174
down syndrome	3145	9.08e-4	6	14649
atherosclerosis	8965	1.26e-3	2	2202
preeclampsia	8558	1.50e-3	2	2306
folic acid and vitamin B12 supplementation	35902	1.56e-3	1	274
Nicolaides–Baraitser syndrome (NCBRS)	27608	2.59e-3	1	356
pan-cancer	27002	2.71e-3	1	364
cognitive function	25141	3.11e-3	1	391
preterm birth	3395	3.65e-3	4	10662
maternal depression	18245	5.78e-3	1	538
chronic beryllium disease	5727	6.16e-3	2	3437
vitamin B12 supplement	16649	6.88e-3	1	589
Kashin-Beck disease (KBD)	15619	7.77e-3	1	628
B Acute Lymphoblastic Leukemia with t(1;19)(q23;p13.3); E2A-PBX1 (TCF3-PBX1)	2262	8.72e-3	6	21099

## Sheet: NTR_factor5
Trait	Odds Ratio	p Value	DMC	Background
glucocorticoid exposure	14652	5.39e-9	5	3468
confined placental trisomy 16 mosaicism	202177	7.68e-9	2	100
B Acute Lymphoblastic Leukemia with t(1;19)(q23;p13.3); E2A-PBX1 (TCF3-PBX1)	4.29	4.23e-8	12	21099
follicular thyroid carcinoma	7179	2.93e-5	4	5575
aging	2738	7.49e-5	9	31184
prostate cancer	5.66	1.48e-4	4	7047
non-small cell lung carcinoma (NSCLC)	72623	3.92e-4	1	136
rheumatoid arthritis (RA)	6467	4.74e-4	3	4602
cystic fibrosis	56665	6.37e-4	1	174
infertility	5627	9.64e-4	3	5281
atherosclerosis	8965	1.26e-3	2	2202
pan-cancer	27002	2.71e-3	1	364
cognitive function	25141	3.11e-3	1	391
bicuspid aortic valve (BAV)	22218	3.95e-3	1	442
childhood stress	17843	6.03e-3	1	550
household socioeconomic status in childhood	15824	7.59e-3	1	620
Kashin-Beck disease (KBD)	15619	7.77e-3	1	628
oral squamous cell carcinoma (OSCC)	2575	8.45e-3	4	14095

## Sheet: NTR_factor6
Trait	Odds Ratio	p Value	DMC	Background
household socioeconomic status in childhood	65701	1.65e-12	4	620
aging	4283	2.00e-10	14	31184
smoking	4272	4.40e-8	10	20798
psoriasis	7201	2.71e-4	3	4138
Klinefelter syndrome	55079	6.74e-4	1	179
air pollution (NO2)	5732	8.78e-4	3	5185
follicular thyroid carcinoma	5327	1.27e-3	3	5575
folic acid and vitamin B12 supplementation	35902	1.56e-3	1	274
papillary thyroid carcinoma	4884	1.95e-3	3	6073
vitamin B12 supplement	16649	6.88e-3	1	589
polychlorinated biphenyls (PCBs) exposure	14573	8.87e-3	1	673

## Sheet: NTR_factor7
Trait	Odds Ratio	p Value	DMC	Background
telomere length	365.82	7.74e-31	1	30
plasma fasting insulin levels	636126	3.70e-27	1	12
body mass index (BMI)	9424	4.24e-6	1	1797
atopy	5.13	1.10e-5	3	6198
allergic asthma	7837	5.88e-4	2	1235
preeclampsia	4978	4.14e-3	1	2306

## Sheet: NTR_factor8
Trait	Odds Ratio	p Value	DMC	Background
psoriasis	34868	2.02e-29	13	4138
fractional exhaled nitric oxide	14107	3.49e-17	11	8372
systemic lupus erythematosus (SLE)	10596	2.72e-11	8	7848
alcohol consumption	22242	7.19e-9	4	1816
down syndrome	4574	5.71e-7	7	14649
Kawasaki disease (KD)	484993	9.87e-6	1	21
air pollution (NO2)	7724	1.76e-5	4	5185
Hyperdiploid B Acute Lymphoblastic Leukemia	10682	3.25e-5	3	2798
serum IL-10 levels	195747	5.64e-5	1	51
myalgic encephalomyelitis/chronic fatigue syndrome	6144	8.51e-5	4	6500
allergic asthma	16027	1.46e-4	2	1235
smoking	2897	2.68e-4	6	20798
Parkinson's disease (PD)	35381	1.60e-3	1	278
Crohn's disease (CD)	7.38	2.54e-3	2	2672
cognitive function	25141	3.11e-3	1	391
childhood asthma	21534	4.20e-3	1	456
leukoaraiosis (LA)	18.49	5.63e-3	1	531
maternal depression	18245	5.78e-3	1	538
asthma	2721	5.94e-3	5	13639
primary Sjögren's Syndrome (pSS)	5582	6.73e-3	2	3526
multiple sclerosis	3.65	7.77e-3	3	8093

## Sheet: NTR_factor9
Trait	Odds Ratio	p Value	DMC	Background
glucocorticoid exposure	27538	2.12e-19	9	3468
primary Sjögren's Syndrome (pSS)	8461	1.15e-4	3	3526
papillary thyroid carcinoma	4884	1.95e-3	3	6073
systemic lupus erythematosus (SLE)	3766	6.73e-3	3	7848

## Sheet: NTR_factor10
Trait	Odds Ratio	p Value	DMC	Background
Trihalomethanes (THM) exposure	381076	1.16e-22	5	140
glucocorticoid exposure	20968	5.90e-14	7	3468
multiple system atrophy	127.58	4.59e-8	2	157
Kabuki syndrome (KS)	15841	3.62e-6	3	1891
infertility	7583	2.00e-5	4	5281
child abuse	10216	4.15e-5	3	2924
bicuspid aortic valve (BAV)	22218	3.95e-3	1	442
vitamin B12 supplement	16649	6.88e-3	1	589

[truncated: 10 more sheets: factor1_weights, factor2_weights, factor3_weights, factor4_weights, factor5_weights, factor6_weights, factor7_weights, factor8_weights, factor9_weights, factor10_weights]
