# Supplementary material for: A multi-omics data analysis workflow packaged as a FAIR Digital Object
Source: Gigascience. 2024 Jan 13;13:giad115. doi: 10.1093/gigascience/giad115 (PMC10787363; doi:10.1093/gigascience/giad115)
Supplement: giad115_Supplemental_Files [file giad115_supplemental_files.zip › Additional File 6.xlsx]

## Sheet: Curium_Factor1
Trait	Odds Ratio	p Value	DMC	Background
atherosclerosis	13.597	8.56e-06	3	2202
papillary thyroid carcinoma	6.582	5.32e-05	4	6073
mortality	7.544	0.000212	3	3951
serum immunoglobulin E (IgE) levels	78.924	0.000332	1	125
blood protein biomarker levels	58.697	0.000595	1	168
preeclampsia	8.558	0.0015	2	2306
breast cancer	6.824	0.00335	2	2888
major depression disorder	19.281	0.00519	1	509

## Sheet: Curium_Factor2
Trait	Odds Ratio	p Value	DMC	Background
pan-cancer	39628	5.73e-12	1	364
multiple system atrophy	53799	1.53e-10	1	157
waist circumference (WC)	7296	8.98e-3	1	766

## Sheet: Curium_Factor3
Trait	Odds Ratio	p Value	DMC	Background
psoriasis	51264	4.28e-45	18	4138
Kabuki syndrome (KS)	26999	1.66e-11	5	1891
down syndrome	4874	2.42e-7	9	14649
prostate cancer	7149	3.42e-6	5	7047
smoking	3634	4.53e-6	8	20798
type 2 diabetes (T2D)	7101	3.15e-5	4	5633
papillary thyroid carcinoma	6582	5.32e-5	4	6073
birth weight	20358	5.87e-5	2	973
atopy	6447	6.13e-5	4	6198
ancestry	4318	2.15e-4	5	10618
Alzheimer's disease (AD)	14215	2.30e-4	2	1392
maternal pre-pregnancy body mass index (BMI)	89809	2.58e-4	1	110
exercise	11966	4.37e-4	2	1652
asthma	3389	4.87e-4	6	13639
atherosclerosis	8965	1.26e-3	2	2202
Amyloid-β plaques	39511	1.29e-3	1	249
fatigue	39196	1.31e-3	1	251
Parkinson's disease (PD)	35381	1.60e-3	1	278
maternal smoking	4.82	2.08e-3	3	6153
orofacial cleft	26352	2.84e-3	1	373
breast cancer	6824	3.35e-3	2	2888
childhood stress	17843	6.03e-3	1	550
systemic lupus erythematosus (SLE)	3766	6.73e-3	3	7848
prenatal perfluoroalkyl substance exposure	16.35	7.12e-3	1	600
colorectal cancer	3598	8.29e-3	3	8207

## Sheet: Curium_Factor4
Trait	Odds Ratio	p Value	DMC	Background
psoriasis	20258	1.89e-15	8	4138
B Acute Lymphoblastic Leukemia with t(1;19)(q23;p13.3); E2A-PBX1 (TCF3-PBX1)	6368	8.10e-15	16	21099
colorectal laterally spreading tumor	8719	4.60e-9	7	8245
Kashin-Beck disease (KBD)	47914	6.05e-9	3	628
hepatocellular carcinoma (HCC)	7084	4.49e-7	6	8598
osteoarthritis (OA)	18347	1.57e-6	3	1634
down syndrome	4.11	7.93e-6	8	14649
atherosclerosis	13597	8.56e-6	3	2202
systemic lupus erythematosus (SLE)	6409	8.70e-6	5	7848
multiple sclerosis	6212	1.13e-5	5	8093
childhood biobehavioral reactivity	396369	1.50e-5	1	26
malignant pheochromocytoma (PCC) and paraganglioma (PGL)	366255	1.73e-5	1	28
air pollution (NO2)	7724	1.76e-5	4	5185
child abuse	10216	4.15e-5	3	2924
epithelial ovarian cancer risk	111412	1.70e-4	1	89
colorectal cancer	4848	4.08e-4	4	8207
exercise	11966	4.37e-4	2	1652
high saturated fatty acids diet	10.05	8.33e-4	2	1965
aging	2381	9.82e-4	9	31184
cerebral palsy	37577	1.42e-3	1	262
ascending aortic dissection (AD)	37284	1.45e-3	1	264
circadian rhythm	28823	2.39e-3	1	341
pan-cancer	27002	2.71e-3	1	364
SETD1B-related syndrome	7247	2.71e-3	2	2721
gestational diabetes mellitus	4.49	2.94e-3	3	6599
cognitive function	25141	3.11e-3	1	391
bicuspid aortic valve (BAV)	22218	3.95e-3	1	442
puberty	22068	4.00e-3	1	445
respiratory allergies (RA)	20242	4.73e-3	1	485
leukoaraiosis (LA)	18.49	5.63e-3	1	531
muscle hypertrophy	17778	6.07e-3	1	552
household socioeconomic status in childhood	15824	7.59e-3	1	620

## Sheet: Curium_Factor5
Trait	Odds Ratio	p Value	DMC	Background
household socioeconomic status in childhood	28204	1.11e-10	2	620
atopy	3808	1.01e-3	2	6198

## Sheet: Curium_Factor6
Trait	Odds Ratio	p Value	DMC	Background
atopy	6447	6.13e-5	4	6198
arsenic exposure	86758	2.77e-4	1	114
fractional exhaled nitric oxide	4.75	4.64e-4	4	8372
ascending aortic dissection (AD)	37284	1.45e-3	1	264
B Acute Lymphoblastic Leukemia with dic(9;20)(p11;q13)	8294	1.67e-3	2	2379
household socioeconomic status in childhood	15824	7.59e-3	1	620
Kashin-Beck disease (KBD)	15619	7.77e-3	1	628
mortality	4976	9.92e-3	2	3951

## Sheet: Curium_Factor7
Trait	Odds Ratio	p Value	DMC	Background
confined placental trisomy 16 mosaicism	156094	7.60e-26	3	100
birth weight	30.21	4.08e-17	1	973
perinatally-acquired HIV	24134	1.23e-16	2	1309
glucocorticoid exposure	10763	2.08e-11	5	3468
autism spectrum disorders (ASD)	24529	4.10e-11	2	768
osteoarthritis (OA)	13064	1.53e-8	2	1634
B Acute Lymphoblastic Leukemia with t(1;19)(q23;p13.3); E2A-PBX1 (TCF3-PBX1)	3862	2.46e-7	9	21099
bicuspid aortic valve (BAV)	23.65	3.67e-7	1	442
cystic fibrosis	35464	4.86e-7	1	174
respiratory allergies (RA)	22.3	5.15e-7	1	485
Kashin-Beck disease (KBD)	18621	1.45e-6	2	628
primary Sjögren's Syndrome (pSS)	4512	1.35e-3	2	3526
atherosclerosis	5214	3.42e-3	2	2202
preterm birth	2.75	5.50e-3	2	10662
aging	2.05	6.83e-3	8	31184

## Sheet: Curium_Factor8
Trait	Odds Ratio	p Value	DMC	Background
psoriasis	31817	1.81e-26	12	4138
glucocorticoid exposure	17.77	2.09e-11	6	3468
lung cancer risk	644502	5.82e-6	1	16
bladder cancer	24785	2.76e-5	2	800
pheochromocytoma and paraganglioma (PPGL)	191916	5.86e-5	1	52
birth weight	20358	5.87e-5	2	973
polycystic ovary syndrome (PCOS)	72085	3.98e-4	1	137
exercise	11966	4.37e-4	2	1652
ankylosis spondylitis (AS)	59769	5.74e-4	1	165
Kabuki syndrome (KS)	10449	7.23e-4	2	1891
type 2 diabetes (T2D)	5272	1.34e-3	3	5633
Coffin–Siris syndrome (CSS)	36717	1.49e-3	1	268
autoimmune diseases	26422	2.83e-3	1	372
major depression disorder	19281	5.19e-3	1	509
vitamin B12 supplement	16649	6.88e-3	1	589
oral squamous cell carcinoma (OSCC)	2602	7.92e-3	5	14095

## Sheet: Curium_Factor9
Trait	Odds Ratio	p Value	DMC	Background
papillary thyroid carcinoma	6582	5.32e-5	4	6073
short-term diesel exhaust inhalation	67946	4.45e-4	1	145
prostate cancer	4201	4.04e-3	3	7047
systemic lupus erythematosus (SLE)	3766	6.73e-3	3	7848
obesity	3.63	7.96e-3	3	8134

## Sheet: Curium_Factor10
Trait	Odds Ratio	p Value	DMC	Background
psoriasis	17538	6.20e-13	7	4138
multiple sclerosis	7536	2.38e-7	6	8093
follicular thyroid carcinoma	9068	4.27e-7	5	5575
Parkinson's disease (PD)	71737	4.40e-7	2	278
circadian rhythm	58403	9.85e-7	2	341
down syndrome	4.32	2.31e-6	7	14649
colorectal laterally spreading tumor	6096	1.33e-5	5	8245
malignant pheochromocytoma (PCC) and paraganglioma (PGL)	366255	1.73e-5	1	28
maternal perfluoroalkyl substance exposure	23213	3.55e-5	2	854
Werner syndrome	18204	9.01e-5	2	1088
epithelial ovarian cancer risk	111412	1.70e-4	1	89
systemic lupus erythematosus (SLE)	5073	3.03e-4	4	7848
ankylosis spondylitis (AS)	59769	5.74e-4	1	165
blood protein biomarker levels	58697	5.95e-4	1	168
Klinefelter syndrome	55079	6.74e-4	1	179
Kabuki syndrome (KS)	10449	7.23e-4	2	1891
B Acute Lymphoblastic Leukemia with t(1;19)(q23;p13.3); E2A-PBX1 (TCF3-PBX1)	2706	7.77e-4	7	21099
air pollution (NO2)	5732	8.78e-4	3	5185
pan-cancer	27002	2.71e-3	1	364
leukoaraiosis (LA)	18.49	5.63e-3	1	531
primary Sjögren's Syndrome (pSS)	5582	6.73e-3	2	3526
household socioeconomic status in childhood	15824	7.59e-3	1	620
mortality	4976	9.92e-3	2	3951

[truncated: 10 more sheets: factor1_weights, factor2_weights, factor3_weights, factor4_weights, factor5_weights, factor6_weights, factor7_weights, factor8_weights, factor9_weights, factor10_weights]
